# Supplementary material for: Temperature Responsive Diblock Polymer Brushes as Nanoreactors for Silver Nanoparticles Catalysis
Source: Polymers (Basel). 2023 Apr 19;15(8):1932. doi: 10.3390/polym15081932 (PMC10146612; doi:10.3390/polym15081932)
Supplement: Supplementary file 1 [file polymers-15-01932-s001.zip]

Archive with 1 entries (1 files):
- polymers-2339991-supplementary.pdf
